# Supplementary material for: Method Validation for Quantification of PFOS and PFOA in Human Plasma and a Pilot Study in Blood Donors from Thai Red Cross Society
Source: Toxics. 2023 Dec 13;11(12):1015. doi: 10.3390/toxics11121015 (PMC10747079; doi:10.3390/toxics11121015)
Supplement: Supplementary file 1 [file toxics-11-01015-s001.zip]

Archive with 1 entries (1 files):
- toxics-2713021-supplementary.pdf
